# Supplementary material for: IBTK Differently Modulates Gene Expression and RNA Splicing in HeLa and K562 Cells
Source: Int J Mol Sci. 2016 Nov 7;17(11):1848. doi: 10.3390/ijms17111848 (PMC5133848; doi:10.3390/ijms17111848)
Supplement: Supplementary file 1 [file ijms-17-01848-s001.zip]

Archive with 3 entries (2 files):
- ijms-144583-Supplementary Materials/
- ijms-144583-Supplementary Materials/ijms-144583-Supple-Figure S1-S4.pdf
- ijms-144583-Supplementary Materials/ijms-144583-Supple-Table S1-S5 .xlsx
